# Supplementary material for: Examining the Quasi-Static Uniaxial Compressive Behaviour of Commercial High-Performance Epoxy Matrices
Source: Polymers (Basel). 2023 Oct 8;15(19):4022. doi: 10.3390/polym15194022 (PMC10574947; doi:10.3390/polym15194022)
Supplement: Supplementary file 1 [file polymers-15-04022-s001.zip]

Archive with 1 entries (1 files):
- polymers-2546403-supplementary.pdf
